# Supplementary material for: Ultrasound-Assisted Water Extraction of Gentiopicroside, Isogentisin, and Polyphenols from Willow Gentian “Dust” Supported by Hydroxypropyl-β-Cyclodextrin as Cage Molecules
Source: Molecules. 2022 Nov 6;27(21):7606. doi: 10.3390/molecules27217606 (PMC9655020; doi:10.3390/molecules27217606)
Supplement: Supplementary file 1 [file molecules-27-07606-s001.zip]

Archive with 1 entries (1 files):
- molecules-1971317-supplementary.pdf
